# Supplementary material for: Gut microbiota suppress feeding induced by palatable foods
Source: Curr Biol. 2023 Jan 9;33(1):147–157.e7. doi: 10.1016/j.cub.2022.10.066 (PMC9839363; doi:10.1016/j.cub.2022.10.066)
Supplement: Table S1. Statistical tests and exact p values for all comparisons made, related to STAR Methods [file mmc2.xlsx]

## Sheet: Table S1
Table S1. Statistical tests and exact p-values for all comparisons made, Related to STAR Methods
Figure	Statistical test	Test statistics and P values
1A	Two-way RM ANOVA Šidák’s multiple comparisons test	Time x Treatment (F(4,124) = [22.59], P<0.0001) Time (F(2.423,75.12) = [574.8], P<0.0001) Treatment (F(1,31) = [34.94], P<0.0001) Subject (F(31,124) = [8.629], P<0.0001) 0 30 t=4.963, df=31.00, p-adj.=0.0001 60 t=4.979, df=30.42, p-adj.=0.0001 90 t=5.699, df=28.90, p-adj.<0.0001 120 t=6.276, df=30.38, p-adj.<0.0001
1B	Mann-Whitney	Mann-Whitney U=10, P<0.0001
1C	Two-way RM ANOVA Šidák’s multiple comparisons test	Time x Treatment (F(4,124) = [15.12], P<0.0001) Time (F(1.045,32.40) = [158.8], P<0.0001) Treatment (F(1,31) = [33.15], P<0.0001) Subject (F(31,124) = [1.071], P<0.3824) 0 t=4.403, df=27.24, p-adj.=0.0007 30 t=6.248, df=30.96, p-adj.<0.0001 60 t=2.817, df=30.69, p-adj.=0.0413 90 t=0.2559, df=26.95, p-adj.=0.9997 120 t=0.8750, df=21.76, p-adj.=0.9163
1E	Two-tailed Student’s t-test	Pellets / Bout t=3.466, df=31, P=0.0016 Average Bout Length (sec) t=5.049, df=31, P<0.0001
1F	Two-tailed Student’s t-test	t=4.690, df=19, P=0.0002
1G	Two-way RM ANOVA, Tukey’s multiple comparisons test (within timepoints)	Time x Treatment (F(8,104) = [8.708], P<0.0001) Time (F(2.638,68.58) = [506.7], P<0.0001) Treatment (F(2,26) = [14.89], P<0.0001) Subject (F(26,104) =[6.849], P<0.0001) 0 30 VEH vs. ABX+SHAM q=4.807, df=10.91, p-adj.=0.0152 VEH vs. ABX+FMT q=2.175, df=17.42, p-adj.=0.2983 ABX+SHAM vs. ABX+FMT q=3.781, df=10.04, p-adj.=0.0557 60 VEH vs. ABX+SHAM q=5.359, df=11.79, p-adj.=0.0069 VEH vs. ABX+FMT q=1…
1H	One-way ANOVA Kruskal-Wallis, Dunn’s multiple comparisons test	KW statistic: 16.82, P=0.0002 VEH vs. ABX+SHAM Z=4.064, p-adj.=0.0001 VEH vs. ABX+FMT Z=1.497, p-adj.=0.4033 ABX+SHAM vs. ABX+FMT Z=2.607, p-adj.=0.0274
1I	Two-way RM ANOVA, Tukey’s multiple comparisons test (within timepoints)	Time x Treatment (F(8,104) = [4.109], P=0.0003) Time (F(1.040,27.04) = [112.9], P<0.0001) Treatment (F(2,26) = [14.88], P<0.0001) Subject (F(26,104) =[1.290], P=0.1839) 0 VEH vs. ABX+SHAM q=4.661, df=11.93, p-adj.=0.0164 VEH vs. ABX+FMT q=2.176, df=17.99, p-adj.=0.2972 ABX+SHAM vs. ABX+FMT q=3.245, df=12.07, p-adj.=0.0950 30 VEH vs. ABX+SHAM q=5.670, df=10.47, p-adj.=0.0059 VEH vs. ABX+FMT q=0.66…
2B	Two-way RM ANOVA, Šidák’s multiple comparisons test	Time x Treatment (F(6,132) = [0.5929], P=0.7355) Time (F(6,132) = [17.52], P<0.0001) Treatment (F(1,22) = [33.70], P<0.0001) Subject (F(22,132) = [4.566], P<0.0001) 1 t=2.761, df=154.0, p-adj.=0.0444 2 t=3.394, df=154.0, p-adj.=0.0061 3 t=4.590, df=154.0, p-adj.<0.0001 4 t=3.939, df=154.0, p-adj.=0.0009 5 t=4.273, df=154.0, p-adj.=0.0002 6 t=3.535, df=154.0, p-adj.=0.0038 7 t=4.220, df=154.0, p-a…
2C	Two-tailed Student’s t-test	t=3.956, df=20, P=0.0008
2E, S3B	Two-way ANOVAs, Bonferroni’s multiple comparisons test (within region)	NAc Shell Treatment x Stimulus (F(1,22)=[8.128], P=0.0093) Stimulus (F(1,22)=[63.65], P<0.0001) Treatment (F(1,22)=[10.61], P=0.0036) -Stimulus, VEH vs. ABX t=0.2588, df=22.00, p-adj.>0.9999 +Stimulus, VEH vs. ABX t=4.924, df=22.00, p-adj.=0.0001 NAc Core Treatment x Stimulus (F(1,22)=[5.531], P=0.0280) Stimulus (F(1,22)=[26.17], P<0.0001) Treatment (F(1,22)=[7.238], P=0.0134) -Stimulus, VEH vs. …
3A	Two-way RM ANOVA, Dunnett’s multiple comparisons test to VEH (within timepoints)	Time x Treatment (F(20,168) = [8.733], P<0.0001) Time (F(2.415, 101.4) = [909.2], P<0.0001) Treatment (F(5,42) = [16.98], P<0.0001) Subject (F(42,168) = [7.409], P<0.0001) 0 30 vs. ABX q=9.449, df=9.771, p-adj.<0.0001 vs. A q=4.737, df=8.366, p-adj.=0.0051 vs. V q=4.505, df=8.685, p-adj.=0.0063 vs. N q=1.746, df=9.626, p-adj.=0.3400 vs M q=1.766, df=10.35, p-adj.=0.3272 60 vs. ABX q=8.787, df=13.…
3B	One-way ANOVA Kruskal-Wallis, Dunn’s multiple comparisons test to VEH	KW statistic: 32.78, P<0.0001 vs. ABX Z=4.286, p-adj<0.0001 vs. A Z=3.607, p-adj.=0.0015 vs. V Z=2.929, p-adj.=0.0170 vs. N Z=0.500, p-adj.>0.9999 vs. M Z=0.7857, p-adj.>0.9999
3C	Two-way RM ANOVA, Dunnett’s multiple comparisons test to VEH - FMT (within timepoints)	Time x Treatment (F(20,168) = [3.097], P<0.0001) Time (F(1.862,78.19) = [664.2], P<0.0001) Treatment (F(5,42) = [5.676], P=0.0004) Subject (F(42,168) = [7.177], P<0.0001) 0 30 vs. ABX q=4.175, df=13.99, p-adj.=0.0039 vs. A - FMT q=3.022, df=8.781, p-adj.=0.0536 vs. V - FMT q=4.091, df=13.15, p-adj.=0.0052 vs. N - FMT q=0.5943, df=13.17, p-adj.=0.9608 vs M - FMT q=0.4231, df=10.11, p-adj.=0.9901 6…
3D	One-way ANOVA Kruskal-Wallis, Dunn’s multiple comparisons test to VEH - FMT	KW statistic: 19.01, P=0.0019 vs. ABX Z=2.857, p-adj=0.0214 vs. A Z=2.929, p-adj.=0.0170 vs. V Z=2.982, p-adj.=0.0143 vs. N Z=1.179, p-adj.>0.9999 vs. M Z=0.3393, p-adj.>0.9999
3E	PERMANOVA, 999 permutations	pseudo-F=24.6428, P=0.001
3F	Pairwise PERMANOVA, 999 permutations	VEH vs. ABX pseudo-F=16.058 q=0.030 VEH vs. A pseudo-F=25.467 q=0.008 VEH vs. V pseudo-F=16.462 q=0.006 VEH vs. N pseudo-F=5.715 q=0.005 VEH vs. M pseudo-F=3.388 q=0.012 ABX vs. A pseudo-F=7.070 q=0.085 ABX vs. V pseudo-F=16.857 q=0.026 ABX vs. N pseudo-F=126.981 q=0.025 ABX vs. M pseudo-F=57.546 q=0.027 A vs. V pseudo-F=18.418 q=0.008 A vs. N pseudo-F=66.127 q=0.008 A vs. M pseudo-F=51.221 q=0.0…
3H	One-way ANOVA, Dunnett's multiple comparisons test to V	S24-7 Family F[3,28]=[36.67] P<0.0001 V vs. VEH q=9.680, p-adj.<0.0001 V vs. N q=6.963, p-adj.<0.0001 V vs. M q=8.166, p-adj.<0.0001 Lactobacillus sp. F[3,28]=34.93 P<0.0001 V vs. VEH q=3.320, p-adj.=0.0069 V vs. N q=4.508, p-adj.=0.0003 V vs. M q=10.05, p-adj.<0.0001 A. muciniphila F[3,28]=13.76 P<0.0001 V vs. VEH q=3.420, p-adj.=0.0054 V vs. N q=5.580, p-adj.<0.0001 V vs. M q=5.532, p-adj.<0.00…
4B	One-way ANOVA, Tukey’s multiple comparisons test	F(3,76)=[16.39] P<0.0001 VEH vs. V+Sal q=6.543, df=76, p-adj.<0.0001 VEH vs. V+Auto q=8.827, df=76, p-adj.<0.0001 VEH vs. V+SPF q=2.026, df=76, p-adj.=0.4833 V+Sal vs. V+Auto q=2.283, df=76, p-adj.=0.3767 V+Sal vs. V+SPF q=4.517, df=76, p-adj.=0.0108 V+Auto vs. V+SPF q=6.801, df=76, p-adj.<0.0001
4C	One-way ANOVA, Tukey’s multiple comparisons test	S24-7 Family F(3, 28)=[42.12] P<0.0001 VEH vs. V+Sal q=10.65, p-adj.<0.0001 VEH vs. V+Auto q=10.65, p-adj.<0.0001 VEH vs. V+SPF q=1.124, p-adj.=0.8560 V+Sal vs. V+Auto q=0.001062, p-adj.>0.9999 V+Sal vs. V+SPF q=11.78, p-adj.<0.0001 V+Auto vs. V+SPF q=11.78, p-adj.<0.0001 Lactobacillus sp. F[3,28]=10.22 P=0.0001 VEH vs. V+Sal q=4.041, p-adj.=0.0377 VEH vs. V+Auto q=4.041, p-adj.=0.0377 VEH vs. V+…
4E	One-way ANOVA, Tukey’s multiple comparisons test	F(3,56)=[8.124] P=0.0001 VEH vs. V+SPF q=1.208, df=56, p-adj.=0.8283 VEH vs. V+A. muc q=5.340, df=56, p-adj.=0.0021 VEH vs. V+4-mix q=1.039, df=56, p-adj.=0.8827 V+SPF vs. V+A. muc q=6.548, df=56, p-adj.=0.0001 V+SPF vs. V+4-mix q=2.247, df=56, p-adj.=0.3932 V+A. muc vs. V+4-mix q=4.301, df=56, p-adj.=0.0183
4F	Two-tailed Student’s t-tests	S24-7 Family t=9.975, df=14, P<0.0001 Lactobacillus sp. t=3.798, df=14, P=0.0020 A. muciniphila t=1.790, df=14, P=0.0950
S1A	Two-tailed Student’s t-tests	Brain Heart Infusion Aerobic t=5.647, df=8.0, P=0.000483 Anaerobic t=5.842, df=8.0, P=0.000386 Brucella + Sheep’s Blood Aerobic t=4.622, df=8.0, P=0.001706 Anaerobic t=4.051, df=8.0, P=0.003679
S1B	Two-tailed Student’s t-test	t=7.954, df=14, P<0.0001
S1C	Two-way RM ANOVA	Time x Treatment (F(1,22) = [0.4014], P=0.5329) Time (F(1,22) = [306.2], P<0.0001) Treatment (F(1, 22) = [2.060], P=0.1653) Subject (F(22, 22) = [15.06], P<0.0001)
S1D	Two-tailed Student’s t-test	t=0.3815, df=18, P=0.7073
S1E, S1F	Descriptive Statistics and Kolmogorov-Smirnov tests	(Pellets Eaten / FED Retrieval Events) VEH1:(33/33) VEH2:(46/45) VEH3:(38/39) VEH4:(42/42) VEH5:(55/54) ABX1:(55/55) ABX2:(62/62) ABX3:(53/53) ABX4:(52/51) ABX5:(58/59) mean=1.0016, std. dev. = 0.0154 KS-tests VEH1: KS Statistic=0.0303, P=1 VEH2: KS Statistic=0.0628, P=0.9998 VEH3: KS Statistic=0.0540, P=1 VEH4: KS Statistic=0.0476, P=1 VEH5: KS Statistic=0.0525, P=1 ABX1: KS Statistic=0.0182, P=…
S1G	Two-tailed Student’s t-test	t=0.3705, df=31, P=0.7135
S1H	Two-tailed Student’s t-test	t=1.979, df=31, P=0.0568
S1I	Two-tailed Student’s t-test	t=3.273, df=8, P=0.0113
S1J	Two-way RM ANOVA, Šidák’s multiple comparisons test	Time x Treatment (F(4,64) = [7.645], P<0.0001) Time (F(1.892,30.28) = [262.9], P<0.0001) Treatment (F(1,16) = [19.32], P=0.0005) Subject (F(16, 64) = [5.854], P<0.0001) 0 30 t=7.049, df=14.50, p-adj.<0.0001 60 t=4.694, df=14.90, p-adj.=0.0015 90 t=3.085, df=15.56, p-adj.=0.0359 120 t=2.776, df=15.95, p-adj.=0.0658
S1K	Two-way RM ANOVA	Time x Treatment (F(4,56) = [1.562], P=0.1972) Time (F(2.177,30.48) = [381.3], P<0.0001) Treatment (F(1,14) = [0.9646], P=0.3426) Subject (F(14, 56) = [5.649], P<0.0001)
S1L	Two-way RM ANOVA, Šidák’s multiple comparisons test	Time x Treatment (F(4,72) = [6.016], P=0.0003) Time (F(2.668,48.02) = [567.2], P<0.0001) Treatment (F(1,18) = [4.728], P=0.0433) Subject (F(18,72) = [5.371], P<0.0001) 0 30 t=0.9488, df=16.60, p-adj.=0.8895 60 t=0.1412, df=17.87, p-adj.>0.9999 90 t=3.570, df=17.90, p-adj.=0.0110 120 t=2.926, df=15.91, p-adj.=0.0487
S1M	Mann-Whitney	Mann-Whitney U=15, P=0.0068
S1N	Two-tailed Student’s t-test	t=1.793, df=18, P=0.0898
S1O	Two-tailed Student’s t-test	t=0.7280, df=18, P=0.4760
S1P	Two-tailed Student’s t-test	t=0.1089, df=18, P=0.9145
S1Q	Two-way RM ANOVA	Time x Treatment (F(4,52) = [1.774], P=0.1481) Time (F(2.168,28.19) = [388.4], P<0.0001) Treatment (F(1,13) = [0.1332], P=0.7210) Subject (F(13,52) = [3.483], P=0.0006)
S1R	Two-way RM ANOVA, Šidák’s multiple comparisons test	Time x Treatment (F(4,44) = [13.81], P<0.0001) Time (F(1.923,21.16) = [191.2], P<0.0001) Treatment (F(1, 11) = [29.28], P=0.0002) Subject (F(11, 44) = [6.588], P<0.0001) 0 30 t=4.747, df=8.511, p-adj.=0.0061 60 t=6.000, df=7.046, p-adj.=0.0026 90 t=4.634, df=10.97, p-adj.=0.0036 120 t=4.941, df=10.91, p-adj.=0.0023
S1S	Two-way RM ANOVA, Šidák’s multiple comparisons test	Stimulus x Treatment (F(3,66) = [32.18], P<0.0001) Stimulus (F(1.263,27.79) = [164.0], P<0.0001) Treatment (F(1,22) = [19.62], P=0.0002) Subject (F(22,66) = [1.846], P=0.0295) Chow t=1.113, df=13.84, p-adj.=0.7380 Cellulose t=0.9121, df=17.58, p-adj.=0.8465 Novel Pellet (50% Cellulose) t=1.239, df=16.73, p-adj.=0.6531 Novel Pellet (50% Sucrose) t=5.719, df=16.78, p-adj.=0.0001
S1T	Two-way RM ANOVA, Šidák’s multiple comparisons test	Time x Treatment (F(4,48) = [6.063], P=0.0005) Time (F(4,48) = [141.1], P<0.0001) Treatment (F(1,12) = [15.01], P=0.0022) Subject (F(12, 48) = [5.815], P<0.0001) 0 30 t=2.919, df=60.00, p-adj.=0.0245 60 t=3.518, df=60.00, p-adj.=0.0042 90 t=4.142, df=60.00, p-adj.=0.0005 120 t=4.333, df=60.00, p-adj.=0.0003
S2A	Two-way RM ANOVA, Šidák’s multiple comparisons test	Time x Treatment (F(4,72) = [1.967], P=0.1088) Time (F(2.371,42.67) = [207.1], P<0.0001) Treatment (F(1,18) = [5.810], P=0.0268) Subject (F(18, 72) = [5.190], P<0.0001) 0 30 t=2.283, df=15.65, p-adj.=0.1709 60 t=2.474, df=17.83, p-adj.=0.1129 90 t=2.587, df=17.57, p-adj.=0.0908 120 t=1.330, df=17.51, p-adj.=0.6735
S2B	Two-way RM ANOVA, Šidák’s multiple comparisons test	Time x Treatment (F(4,72) = [9.303], P<0.0001) Time (F(1.468,26.42) = [221.2], P<0.0001) Treatment (F(1,18) = [14.62], P=0.0012) Subject (F(18,72) = [9.435], P<0.0001) 0 30 t=4.386, df=16.30, p-adj.=0.0022 60 t=3.964, df=12.89, p-adj.=0.0082 90 t=3.330, df=12.51, p-adj.=0.0281 120 t=3.392, df=12.94, p-adj.=0.0240
S2C	Two-way RM ANOVA, Šidák’s multiple comparisons test	Time x Treatment (F(4,72) = [7.930], P<0.0001) Time (F(1.556,28.00) = [213.1], P<0.0001) Treatment (F(1,18) = [10.64], P=0.0043) Subject (F(18,72) = [10.33], P<0.0001) 0 30 t=2.629, df=17.49, p-adj.=0.0836 60 t=14.001, df=17.73, p-adj.=0.0043 90 t=2.944, df=17.99, p-adj.=0.0427 120 t=3.074, df=17.96, p-adj.=0.0324
S2D	Two-way RM ANOVA, Šidák’s multiple comparisons test	Time x Treatment (F(3,54) = [8.676], P<0.0001) Time (F(2.449,44.09) = [7.541], P=0.0008) Treatment (F(1,18) = [11.51], P=0.0032) Subject (F(18,54) = [2.027], P=0.0238) 0-30 t=4.386, df=16.30, p-adj.=0.0018 30-60 t=1.095, df=17.53, p-adj.=0.7438 60-90 t=0.8045, df=16.70, p-adj.=0.8962 90-120 t=1.166, df=16.76, p-adj.=0.7000
S2F	Two-tailed Student’s t-test	Number of Bouts t=1.642, df=18, P=0.1179 Average Bout Length t=0.7122, df=18, P=0.4855
S2G	Mixed-effects analysis, Tukey’s multiple comparisons test (within timepoints)	Aerobic BHIS Fixed Effects Time P=0.0014 Treatment P=0.0906 Time X Treatment P=0.245 Aerobic Brucella Fixed Effects Time P=0.0685 Treatment P=0.0775 Time X Treatment P=0.1044 Anaerobic BHIS Fixed Effects Time P=0.0010 Treatment P=0.0229 Time X Treatment P=0.3236 0 VEH vs. ABX+SHAM q=1.042, df=13.12, p-adj.=0.7464 VEH vs. ABX+FMT q=0.03121, df=13.90, p-adj.=0.9997 ABX+SHAM vs. ABX+FMT q=1.133, df=…
S2H	One-way ANOVA, Tukey’s multiple comparisons test	F(2,18)=[17.16] P<0.0001 VEH vs. ABX+SHAM q=8.217, df=18, p-adj.<0.0001 VEH vs. ABX+FMT q=4.557, df=18, p-adj.=0.0125 ABX+SHAM vs. ABX+FMT q=4.220, df=18, p-adj.=0.0207
S2I	Mixed-effects analysis, Tukey’s multiple comparisons test (within timepoints)	Fixed Effects Time P=<0.0001 Treatment P<0.0001 Time X Treatment P<0.0001 4 VEH vs. ABX+SHAM q=1.988, df=39.00, p-adj.=0.3479 VEH vs. ABX+FMT q=0.6486, df=39.00, p-adj.=0.8909 ABX+SHAM vs. ABX+FMT q=2.637, df=39.00, p-adj.=0.1626 6 VEH vs. ABX+SHAM q=18.65, df=39.00, p-adj.<0.0001 VEH vs. ABX+FMT q=7.345, df=39.00, p-adj.<0.0001 ABX+SHAM vs. ABX+FMT q=12.20, df=39.00, p-adj.<0.0001
S2K	One-way ANOVA Kruskal-Wallis, Mann-Whitney U tests, FDR correction	KW statistic: 16.753247, P=0.00023 VEH vs.ABX+FMT U=2.0, p-adj.=0.00431 VEH vs. ABX+SHAM U=40.0, p-adj.=0.00431 ABX+SHAM vs. ABX+FMT U=40.0, p-adj.=0.00431
S2M	One-way ANOVA, Tukey’s multiple comparisons test	Average Bout Length (sec) F(2,26)=[3.635] P=0.0405 VEH vs. ABX+SHAM q=2.971, df=26, p-adj.=0.1093 VEH vs. ABX+FMT q=0.6430, df=26, p-adj.=0.8928 ABX+SHAM vs. ABX+FMT q=3.597, df=26, p-adj.=0.0441 Number of Bouts: F(2,26)=[7.697] P=0.0024 VEH vs. ABX+SHAM q=5.537, df=26, p-adj.=0.0016 VEH vs. ABX+FMT q=3.012, df=26, p-adj.=0.1034 ABX+SHAM vs. ABX+FMT q=2.606, df=26, p-adj.=0.1759 Pellets / Bout: F…
S2N	Two-way RM ANOVA, Tukey’s multiple comparisons test (within timepoints)	Time x Treatment (F(8,84) = [12.58], P<0.0001) Time (F(1.785,37.49) = [369.8], P<0.0001) Treatment (F(2,21) = [14.72], P=0.0001) Subject (F(21,84) =[10.54], P<0.0001) 0 30 VEH vs. ABX q=4.819, df=8.839, p-adj.=0.0197 VEH vs. ABX+SCFA q=5.690, df=9.412, p-adj.=0.0070 ABX vs. ABX+SCFA q=0.1700, df=13.73, p-adj.=0.9921 60 VEH vs. ABX q=6.109, df=8.229, p-adj.=0.0060 VEH vs. ABX+SCFA q=8.451, df=8.98…
S2O	Two-way RM ANOVA	Time x Treatment (F(6,132) = [0.3921], P=0.8831) Time (F(4.148,91.26) = [22.50], P<0.0001) Treatment (F(1,22) = [3.310], P=0.0825) Subject (F(22,132) = [6.554], P<0.0001)
S2P	Two-way RM ANOVA, Šidák’s multiple comparisons test	Port x Treatment (F(1,20) = [16.24], P=0.0007) Time (F(1,20) = [36.69], P<0.0001) Treatment (F(1,20) = [16.51], P=0.0006) Subject (F(20,20) = [1.006], P=0.4944) Active t=5.723, df=40.00, p-adj.<0.0001 Inactive t=0.03321, df=40.00, p-adj.=0.9993
S3D	Two-way ANOVA	Dorsal Striatum Treatment x Stimulus (F(1,22)=[1.114], P=0.3026) Stimulus (F(1,22)=[0.1223], P=0.7298) Treatment (F(1,22)=[1.224], P=0.2804) Lateral Hypothalamus Treatment x Stimulus (F(1,21)=[0.6934], P=0.4144) Stimulus (F(1,21)=[1.129], P=0.3000) Treatment (F(1,21)=[6.627], P=0.0177) Basolateral Amygdala Treatment x Stimulus (F(1,21)=[0.06900], P=0.7954) Stimulus (F(1,21)=[7.608], P=0.0118) Tre…
S3F	One-way ANOVA, Tukey’s multiple comparisons test	F(2,6)=[123.5], P<0.0001 VEH vs. ABX q=0.03847, df=6, p-adj.=0.9996 VEH vs. Fasted q=19.27, df=6, p-adj.<0.0001 ABX vs. Fasted q=19.23, df=6, p-adj.<0.0001
S3G	Two-tailed Student’s t-tests, Holm-Šidák multiple comparisons correction	AgRP: t=0.2823, df=10.51, p-adj.=0.783220 NPY: t=1.161, df=12.92, p-adj.=0.547806 POMC: t=1.302, df=7.286, p-adj.=0.547806
S4A	One-way ANOVA, Dunnett’s multiple comparisons test to VEH	F(5,42)=[9.757] P<0.0001 vs. ABX q=3.087, df=42, p-adj.=0.0154 vs. A q=2.843, df=42, p-adj.=0.0288 vs. V q=0.7453, df=42, p-adj.=0.9135 vs. N q=1.142, df=42, p-adj.=0.6777 vs. M q=2.534, df=42, p-adj.=0.0601
S4B	One-way ANOVA, Dunnett’s multiple comparisons test to VEH - FMT	F(5,42)=[8.751] P<0.0001 vs. ABX q=5.724, df=42, p-adj.<0.0001 vs. A – FMT q=2.760, df=42, p-adj.=0.0352 vs. V – FMT q=1.797, df=42, p-adj.=0.2687 vs. N – FMT q=0.7223, df=42, p-adj.=0.9229 vs. M – FMT q=0.6682, df=42, p-adj.=0.9424
S4C	PERMANOVA, 999 permutations	pseudo-F=10.171, P=0.001
S4D	Pairwise PERMANOVA, 999 permuations	VEH vs. ABX pseudo-F=7.224 q=0.027 VEH vs. A pseudo-F=9.382 q=0.006 VEH vs. V pseudo-F=24.403 q=0.002 VEH vs. N pseudo-F=10.144 q=0.002 VEH vs. M pseudo-F=3.182 q=0.002 ABX vs. A pseudo-F=2.067 q=0.064 ABX vs. V pseudo-F=7.496 q=0.026 ABX vs. N pseudo-F=7.348 q=0.027 ABX vs. M pseudo-F=6.768 q=0.027 A vs. V pseudo-F=4.483 q=0.006 A vs. N pseudo-F=9.273 q=0.006 A vs. M pseudo-F=7.899 q=0.002 V vs.…
S4F	One-way ANOVA Kruskal-Wallis, Mann-Whitney U tests, FDR correction	Week 3 (Within-Subject Distance to Week 0) KW statistic: 20.318182, P=0.000146 VEH vs. V+Sal U=0, p-adj.=0.001878 VEH vs. V+Auto U=0, p-adj.=0.001878 VEH vs. V+SPF U=0, p-adj.=0.001878 V+Sal vs. V+Auto U=14, p-adj.=0.079298 V+Sal vs. V+SPF U=26, p-adj.=0.563524 V+Auto vs. V+SPF U=14, p-adj.=0.079298 Week 5 (Within-Subject Distance to Week 0) KW statistic: 23.423295, P=0.000033 VEH vs. V+Sal U=0, …
S4G	One-way ANOVA Kruskal-Wallis, Mann-Whitney U tests, FDR correction	Week 3 (Within-Subject Distance to Week 0) KW statistic: 17.628, P=0.000525 VEH vs. V+Sal U=0, p-adj.=0.001878 VEH vs. V+Auto U=0, p-adj.=0.001878 VEH vs. V+SPF U=0, p-adj.=0.001878 V+Sal vs. V+Auto U=35, p-adj.=0.874826 V+Sal vs. V+SPF U=34, p-adj.=0.874826 V+Auto vs. V+SPF U=38, p-adj.=0.845286 Week 5 (Within-Subject Distance to Week 0) KW statistic: 25.571023, P=0.000012 VEH vs. V+Sal U=0, p-a…
S4H	PERMANOVA, 999 permutations Pairwise PERMANOVA, 999 permutations	pseudo-F=34.711, P=0.001 VEH vs. V+SPF pseudo-F=1.861, q=0.158 VEH vs. V+A. muc pseudo-F=49.715, q=0.002 VEH vs. V+4-mix pseudo-F=38.692, q=0.002 V+SPF vs. V+A. muc pseudo-F=64.622, q=0.002 V+SPF vs. V+4-mix pseudo-F=50.165, q=0.002 V+A. muc vs. V+4-mix pseudo-F=11.950, q=0.002
S4I	PERMANOVA, 999 permutations Pairwise PERMANOVA, 999 permutations	pseudo-F=27.967, P=0.001 VEH vs. V+SPF pseudo-F=7.297, q=0.001 VEH vs. V+A. muc pseudo-F=43.678, q=0.001 VEH vs. V+4-mix pseudo-F=40.234, q=0.001 V+SPF vs. V+A. muc pseudo-F=40.058, q=0.001 V+SPF vs. V+4-mix pseudo-F=35.915, q=0.001 V+A. muc vs. V+4-mix pseudo-F=2.758, q=0.003
