# Supplementary material for: Gut microbiota suppress feeding induced by palatable foods
Source: Curr Biol. 2023 Jan 9;33(1):147–157.e7. doi: 10.1016/j.cub.2022.10.066 (PMC9839363; doi:10.1016/j.cub.2022.10.066)
Supplement: Table S2. Significantly differentially abundant ASVs in vancomycin-treated mice, related to Figure 3 [file mmc3.xlsx]

## Sheet: Supplemental Table 2
Table S2 - Significantly differentially abundant ASVs from a one-versus-all comparison of vancomycin-treated mice to vehicle (VEH), neomycin (N), and metronidazole (M)- treated mice. Analysis was conducted using MaAsLin2 with antibiotic as a fixed effect and cage as a random effect. Significant results were determined using a false discovery rate of 0.1, Related to Figure 3
feature	comparison	coef	stderr	pval	qval	taxonomic_classification	confidence
9d141f572d712cdd1d3d3e494bcd88a1	M	0.1676	0.0156453	3.18e-11	2.19e-08	k__Bacteria; p__Firmicutes; c__Bacilli; o__Lactobacillales; f__Lactobacillaceae; g__Lactobacillus; s__	0.999997
1959ff04daf040b4984c26c51c00759e	VEH	0.00880374	0.000915049	2.24e-10	7.74e-08	k__Bacteria; p__Firmicutes; c__Clostridia; o__Clostridiales; f__Clostridiaceae	1
26c2b38189d9a65f8c9944f409440b1a	M	-0.000459978	5.67e-05	7.77e-09	1.07e-06	k__Bacteria; p__Firmicutes; c__Clostridia; o__Clostridiales; f__; g__; s__	0.989006
26c2b38189d9a65f8c9944f409440b1a	N	-0.000459978	5.67e-05	7.77e-09	1.07e-06	k__Bacteria; p__Firmicutes; c__Clostridia; o__Clostridiales; f__; g__; s__	0.989006
26c2b38189d9a65f8c9944f409440b1a	VEH	-0.000459978	5.67e-05	7.77e-09	1.07e-06	k__Bacteria; p__Firmicutes; c__Clostridia; o__Clostridiales; f__; g__; s__	0.989006
fd4d5be53f7b770860c049540825b711	M	0.000417478	5.35e-05	1.67e-08	1.92e-06	k__Bacteria; p__Bacteroidetes; c__Bacteroidia; o__Bacteroidales; f__Prevotellaceae; g__Prevotella; s__copri	0.999999
bc8d534ccbe1f9478971dbcd8eefeb01	N	0.000286724	3.89e-05	6.28e-08	5.83e-06	k__Bacteria; p__Bacteroidetes; c__Bacteroidia; o__Bacteroidales; f__Bacteroidaceae; g__Bacteroides; s__	0.999939
41cae4bb4d6e804a5fdb6360b088e578	N	0.000512854	6.99e-05	6.76e-08	5.83e-06	k__Bacteria; p__Firmicutes; c__Clostridia; o__Clostridiales; f__Lachnospiraceae; g__[Ruminococcus]; s__gnavus	0.99991
c8f028d09d0f955b80de2167a958c0f9	VEH	0.243119	0.0336816	9.19e-08	7.05e-06	k__Bacteria; p__Bacteroidetes; c__Bacteroidia; o__Bacteroidales; f__S24-7; g__; s__	1
c8f028d09d0f955b80de2167a958c0f9	M	0.227571	0.0336816	2.96e-07	2.04e-05	k__Bacteria; p__Bacteroidetes; c__Bacteroidia; o__Bacteroidales; f__S24-7; g__; s__	1
bbad263c52eefa43d5b161f614dd09a8	VEH	0.000826607	0.000130385	7.37e-07	4.62e-05	k__Bacteria; p__Firmicutes; c__Clostridia; o__Clostridiales; f__Clostridiaceae	1
07b3b3fd19823989e27dfa162390aea3	N	-0.311762	0.0505513	1.36e-06	7.84e-05	k__Bacteria; p__Verrucomicrobia; c__Verrucomicrobiae; o__Verrucomicrobiales; f__Verrucomicrobiaceae; g__Akkermansia; s__muciniphila	1
07b3b3fd19823989e27dfa162390aea3	M	-0.309364	0.0505513	1.54e-06	8.19e-05	k__Bacteria; p__Verrucomicrobia; c__Verrucomicrobiae; o__Verrucomicrobiales; f__Verrucomicrobiaceae; g__Akkermansia; s__muciniphila	1
ffff7e4c4459fb30cabc41dac23f233f	M	0.00211364	0.000364617	3.17e-06	0.000156011	k__Bacteria; p__Firmicutes; c__Clostridia; o__Clostridiales; f__Ruminococcaceae; g__Oscillospira; s__	0.995889
f5d4bb82a1ae3e8911685814c15ebde7	N	0.00294674	0.000521817	5.39e-06	0.000247835	k__Bacteria; p__Firmicutes; c__Clostridia; o__Clostridiales; f__Lachnospiraceae; g__; s__	0.957803
b7d839aa99a5ed92f7e573fe9b46f009	N	0.206825	0.0383167	1.05e-05	0.000451907	k__Bacteria; p__Bacteroidetes; c__Bacteroidia; o__Bacteroidales; f__Bacteroidaceae; g__Bacteroides	1
92d3f9294475c5db2c3938c62b98f56a	VEH	0.00870854	0.00165341	1.34e-05	0.000542625	k__Bacteria; p__Firmicutes; c__Bacilli; o__Turicibacterales; f__Turicibacteraceae; g__Turicibacter; s__	0.999998
3d8c0b2b90721080cb0e4aa33c0cbeaa	M	0.000453407	8.65e-05	1.59e-05	0.000548361	k__Bacteria; p__Firmicutes; c__Clostridia; o__Clostridiales; f__; g__; s__	0.792621
060cc5109df11770fc002cb0e5f6b45d	N	0.0015923	0.000304961	1.68e-05	0.000548361	k__Bacteria; p__Firmicutes; c__Erysipelotrichi; o__Erysipelotrichales; f__Erysipelotrichaceae; g__Clostridium; s__cocleatum	0.977548
989c30259d382002e27a9758d2360e5a	VEH	0.00347055	0.000657217	1.43e-05	0.000548361	k__Bacteria; p__Firmicutes; c__Clostridia; o__Clostridiales; f__; g__; s__	0.996966
2129ce20d170a8378d271211a3a0b373	N	0.0368688	0.00708105	1.75e-05	0.000548361	k__Bacteria; p__Bacteroidetes; c__Bacteroidia; o__Bacteroidales; f__S24-7; g__; s__	1
2129ce20d170a8378d271211a3a0b373	VEH	0.0372176	0.00708105	1.53e-05	0.000548361	k__Bacteria; p__Bacteroidetes; c__Bacteroidia; o__Bacteroidales; f__S24-7; g__; s__	1
abc42b844c4a0405b43af6899f595005	N	0.000943664	0.000185796	2.46e-05	0.000710325	k__Bacteria; p__Firmicutes; c__Clostridia; o__Clostridiales; f__Lachnospiraceae; g__; s__	0.853311
60e9eaffc8d9edf8f12a4aaefae6488c	M	0.00556184	0.00110304	2.47e-05	0.000710325	k__Bacteria; p__Firmicutes; c__Clostridia; o__Clostridiales; f__[Mogibacteriaceae]; g__; s__	0.999983
9d141f572d712cdd1d3d3e494bcd88a1	N	0.0789252	0.0156453	2.7e-05	0.000745496	k__Bacteria; p__Firmicutes; c__Bacilli; o__Lactobacillales; f__Lactobacillaceae; g__Lactobacillus; s__	0.999997
c8f028d09d0f955b80de2167a958c0f9	N	0.167899	0.0336816	3.17e-05	0.000841721	k__Bacteria; p__Bacteroidetes; c__Bacteroidia; o__Bacteroidales; f__S24-7; g__; s__	1
67818b4c16e624fa3f4500bec8b20af1	VEH	0.0271034	0.0058945	8.97e-05	0.00229203	k__Bacteria; p__Actinobacteria; c__Coriobacteriia; o__Coriobacteriales; f__Coriobacteriaceae; g__; s__	0.988764
574df1ca94b4a202fedd94b639c5552c	M	0.000819531	0.000181409	0.000103574	0.00255236	k__Bacteria; p__Firmicutes; c__Clostridia; o__Clostridiales; f__Lachnospiraceae; g__; s__	0.777163
97f75a60cec78a738cd2dc833940293a	M	0.000150886	3.4e-05	0.000127625	0.00303658	k__Bacteria; p__Firmicutes; c__Erysipelotrichi; o__Erysipelotrichales; f__Erysipelotrichaceae; g__Coprobacillus; s__	0.99994
b436106131a799633256bcb5499c411a	N	-0.0960797	0.0227559	0.000245291	0.00536954	k__Bacteria; p__Firmicutes; c__Bacilli; o__Lactobacillales; f__Lactobacillaceae; g__Lactobacillus	0.999623
8ea3133b817d442c58c048f706466eea	N	8.19e-05	1.94e-05	0.000249022	0.00536954	k__Bacteria; p__Bacteroidetes; c__Bacteroidia; o__Bacteroidales; f__[Paraprevotellaceae]; g__[Prevotella]; s__	1
bb19e961df38008bc9b54bb9333487d1	N	0.00139867	0.000333168	0.000246532	0.00536954	k__Bacteria; p__Firmicutes; c__Clostridia; o__Clostridiales; f__Lachnospiraceae; g__Coprococcus; s__	0.945602
a98701cae3ad44e74bbd0e06f3abb303	N	0.0094904	0.00225824	0.00025847	0.00540437	k__Bacteria; p__Firmicutes; c__Clostridia; o__Clostridiales	0.999999
edcd02445f2f1cb78eeff125d5246cd8	M	0.00601972	0.00143661	0.000267088	0.00542032	k__Bacteria; p__Firmicutes; c__Clostridia; o__Clostridiales; f__Ruminococcaceae; g__; s__	0.947909
b436106131a799633256bcb5499c411a	VEH	-0.0949691	0.0227559	0.000279343	0.00550705	k__Bacteria; p__Firmicutes; c__Bacilli; o__Lactobacillales; f__Lactobacillaceae; g__Lactobacillus	0.999623
ac7354881af0410ca3a857664158815e	VEH	-0.0129765	0.00313188	0.000302587	0.0055815	k__Bacteria; p__Firmicutes; c__Clostridia; o__Clostridiales; f__; g__; s__	0.99561
ac7354881af0410ca3a857664158815e	M	-0.0129417	0.00313188	0.000311658	0.0055815	k__Bacteria; p__Firmicutes; c__Clostridia; o__Clostridiales; f__; g__; s__	0.99561
5e0bdd5f7437ff72c342000a470bc2f8	N	0.0012539	0.000303769	0.000298014	0.0055815	k__Bacteria; p__Firmicutes; c__Clostridia; o__Clostridiales; f__; g__; s__	0.753773
a855db6227e007e5e935c16e8acd9ee0	VEH	0.0984444	0.0238499	0.000315476	0.0055815	k__Bacteria; p__Bacteroidetes; c__Bacteroidia; o__Bacteroidales; f__S24-7; g__; s__	1
605d400401d55e3aec644ee88c78741e	N	0.000744238	0.000184754	0.000410663	0.00708394	k__Bacteria; p__Firmicutes; c__Clostridia; o__Clostridiales; f__; g__; s__	0.908331
92d3f9294475c5db2c3938c62b98f56a	M	0.00656376	0.00165341	0.000455571	0.00766692	k__Bacteria; p__Firmicutes; c__Bacilli; o__Turicibacterales; f__Turicibacteraceae; g__Turicibacter; s__	0.999998
ac7354881af0410ca3a857664158815e	N	-0.0124336	0.00313188	0.000479079	0.00787058	k__Bacteria; p__Firmicutes; c__Clostridia; o__Clostridiales; f__; g__; s__	0.99561
b436106131a799633256bcb5499c411a	M	-0.0894464	0.0227559	0.000531473	0.00848186	k__Bacteria; p__Firmicutes; c__Bacilli; o__Lactobacillales; f__Lactobacillaceae; g__Lactobacillus	0.999623
d7753f037c8da436987cad841ef6ca9d	M	0.000567545	0.000144853	0.000549476	0.00848186	k__Bacteria; p__Firmicutes; c__Clostridia; o__Clostridiales	1
571c692660207ca06c720e4c4519d1f9	N	0.00130303	0.000335057	0.000565457	0.00848186	k__Bacteria; p__Firmicutes; c__Clostridia; o__Clostridiales	0.999999
be586859fe1ea2a5c447dee2351580d3	M	0.0259924	0.00664548	0.000559366	0.00848186	k__Bacteria; p__Tenericutes; c__Mollicutes; o__RF39; f__; g__; s__	1
f8c24848ab290d4a5a56361ed29bbb85	VEH	0.00560879	0.00145488	0.000618804	0.00908456	k__Bacteria; p__Firmicutes; c__Clostridia; o__Clostridiales; f__; g__; s__	0.998831
26a55b2799d49c0ffce3b27ccc2dc970	M	9.7e-05	2.52e-05	0.000673815	0.00968609	k__Bacteria; p__Firmicutes; c__Clostridia; o__Clostridiales; f__Dehalobacteriaceae; g__Dehalobacterium; s__	0.999997
f9f7f7a25f22662142a2ee53aff04a28	VEH	0.000248178	6.48e-05	0.000698262	0.00983267	k__Bacteria; p__Tenericutes; c__Mollicutes; o__RF39; f__; g__; s__	1
07b3b3fd19823989e27dfa162390aea3	VEH	-0.191448	0.0505513	0.00077498	0.0106291	k__Bacteria; p__Verrucomicrobia; c__Verrucomicrobiae; o__Verrucomicrobiales; f__Verrucomicrobiaceae; g__Akkermansia; s__muciniphila	1
af6d79235faf126f81983946439da2ed	N	0.000294702	7.79e-05	0.000785632	0.0106291	k__Bacteria; p__Firmicutes; c__Clostridia; o__Clostridiales; f__Ruminococcaceae; g__Oscillospira; s__	0.958986
e21e4f5d7b199d7a9c8b36856b4d76b1	VEH	0.000410725	0.000109661	0.000828009	0.0108151	k__Bacteria; p__Tenericutes; c__Mollicutes; o__RF39; f__; g__; s__	1
d746cd769789b8b79c9ffd37ca5947e2	VEH	0.000797257	0.000212	0.000830722	0.0108151	k__Bacteria; p__Firmicutes; c__Clostridia; o__Clostridiales; f__Ruminococcaceae; g__; s__	0.997328
45aa4d2ff6bff48528a46a10a9fc3157	N	0.00475448	0.00127094	0.000874706	0.0111768	k__Bacteria; p__Firmicutes; c__Clostridia; o__Clostridiales; f__; g__; s__	0.975882
9d141f572d712cdd1d3d3e494bcd88a1	VEH	0.0584069	0.0156453	0.000892499	0.0111968	k__Bacteria; p__Firmicutes; c__Bacilli; o__Lactobacillales; f__Lactobacillaceae; g__Lactobacillus; s__	0.999997
fff5d9fdfc56850decb391acd351670b	M	9.46e-05	2.56e-05	0.000947185	0.0114659	k__Bacteria; p__Firmicutes; c__Clostridia; o__Clostridiales; f__Lachnospiraceae; g__Dorea; s__	0.849588
9e1960b8bb909981d74154e2967fdbff	N	0.019636	0.00528564	0.000935976	0.0114659	k__Bacteria; p__Firmicutes; c__Clostridia; o__Clostridiales; f__Ruminococcaceae; g__Ruminococcus; s__	0.991842
4807c543021fb97583c4871d279585cc	M	0.000316964	8.67e-05	0.00109259	0.0127523	k__Bacteria; p__Firmicutes; c__Clostridia; o__Clostridiales; f__Ruminococcaceae; g__Oscillospira; s__	0.99876
351fc33b80d474c64cafac95ad2f7a4d	M	0.00271706	0.000742149	0.00107702	0.0127523	k__Bacteria; p__Firmicutes; c__Clostridia; o__Clostridiales; f__Lachnospiraceae; g__[Ruminococcus]; s__gnavus	0.821493
4b6303da7e96e5499e102ccc83736a99	M	0.00321795	0.000881666	0.00110889	0.0127523	k__Bacteria; p__Bacteroidetes; c__Bacteroidia; o__Bacteroidales; f__S24-7; g__; s__	1
a877702090ae1fb8be2be1425e5f6569	VEH	6.06e-05	1.68e-05	0.00115369	0.0130499	k__Bacteria; p__Firmicutes; c__Clostridia; o__Clostridiales; f__Lachnospiraceae; g__[Ruminococcus]; s__gnavus	0.999514
c7b74aaa97725cd24c96e841569ca06c	M	0.000150033	4.15e-05	0.00121269	0.0133062	k__Bacteria; p__Firmicutes; c__Clostridia; o__Clostridiales; f__Lachnospiraceae; g__; s__	0.933637
ab337549a20731139dffeb15baa65a18	N	0.000290452	8.04e-05	0.00121492	0.0133062	k__Bacteria; p__Firmicutes; c__Clostridia; o__Clostridiales; f__Lachnospiraceae; g__[Ruminococcus]; s__gnavus	0.886213
4b6303da7e96e5499e102ccc83736a99	N	0.00315771	0.000881666	0.00132376	0.0142718	k__Bacteria; p__Bacteroidetes; c__Bacteroidia; o__Bacteroidales; f__S24-7; g__; s__	1
01d3992491f1546cbcac742fc5368d18	VEH	8.61e-05	2.42e-05	0.00139436	0.0148016	k__Bacteria; p__Firmicutes; c__Clostridia; o__Clostridiales; f__Lachnospiraceae	0.715313
cce64cd1a0bd124d73acaeaf350ebb01	VEH	-0.024068	0.00681706	0.00150998	0.0157862	k__Bacteria; p__Firmicutes; c__Clostridia; o__Clostridiales; f__; g__; s__	0.993927
cce64cd1a0bd124d73acaeaf350ebb01	M	-0.0240002	0.00681706	0.00154917	0.0159541	k__Bacteria; p__Firmicutes; c__Clostridia; o__Clostridiales; f__; g__; s__	0.993927
cf63a715ea3e04c6f553579b5721fdbd	N	0.000165838	4.77e-05	0.00167751	0.0170218	k__Bacteria; p__Firmicutes; c__Clostridia; o__Clostridiales; f__Ruminococcaceae; g__Oscillospira; s__	0.99998
a855db6227e007e5e935c16e8acd9ee0	N	0.082929	0.0238499	0.0017324	0.017324	k__Bacteria; p__Bacteroidetes; c__Bacteroidia; o__Bacteroidales; f__S24-7; g__; s__	1
54da53d77e0434198446f9d51cb6a1d0	N	0.000254639	7.35e-05	0.00178048	0.0175505	k__Bacteria; p__Firmicutes; c__Clostridia; o__Clostridiales; f__Lachnospiraceae; g__; s__	0.825344
519cfad250326c65c6e5e63160b9d74e	N	0.000545877	0.000157793	0.00181265	0.0176159	k__Bacteria; p__Firmicutes; c__Clostridia; o__Clostridiales; f__Lachnospiraceae; g__; s__	0.763442
33d2969004a35481ca0d7f729b2389f4	M	0.000180685	5.26e-05	0.00192845	0.0184809	k__Bacteria; p__Firmicutes; c__Clostridia; o__Clostridiales; f__; g__; s__	0.986681
c2d9c54fd3c95008ae2421ef5deab402	N	0.000558649	0.000163163	0.00198553	0.0187674	k__Bacteria; p__Firmicutes; c__Clostridia; o__Clostridiales; f__Ruminococcaceae; g__Oscillospira; s__	0.999987
ab337549a20731139dffeb15baa65a18	M	0.000272124	8.04e-05	0.00218388	0.0202333	k__Bacteria; p__Firmicutes; c__Clostridia; o__Clostridiales; f__Lachnospiraceae; g__[Ruminococcus]; s__gnavus	0.886213
6f0ec8e4e488fd4085da50803578ad53	N	0.00200949	0.000593854	0.00219927	0.0202333	k__Bacteria; p__Firmicutes; c__Clostridia; o__Clostridiales; f__Lachnospiraceae; g__Coprococcus; s__	0.852668
ccd4e8a2ae4b9f5ebe74142821795ffe	VEH	5.68e-05	1.7e-05	0.00243852	0.02134	k__Bacteria; p__Firmicutes; c__Clostridia; o__Clostridiales; f__; g__; s__	0.998504
916264c2f350a35362097038b9320cda	N	0.000132509	3.98e-05	0.0024742	0.02134	k__Bacteria; p__Firmicutes; c__Clostridia; o__Clostridiales; f__Lachnospiraceae	0.981909
13f57ee6354ddc1a682c4e766e0c3362	N	0.000614014	0.000183788	0.00245294	0.02134	k__Bacteria; p__Firmicutes; c__Clostridia; o__Clostridiales; f__Ruminococcaceae; g__; s__	0.982101
c90786514fd5c6029ccf4a1f8f5fd179	M	0.000658126	0.00019655	0.00240661	0.02134	k__Bacteria; p__Firmicutes; c__Clostridia; o__Clostridiales; f__; g__; s__	0.999321
462668fc68ae632701005af6bb8165db	VEH	0.00936101	0.00279783	0.00242249	0.02134	k__Bacteria; p__Firmicutes; c__Clostridia; o__Clostridiales; f__; g__; s__	0.999404
cce64cd1a0bd124d73acaeaf350ebb01	N	-0.022659	0.00681706	0.00256118	0.0218174	k__Bacteria; p__Firmicutes; c__Clostridia; o__Clostridiales; f__; g__; s__	0.993927
83c56ecf0f4731dcc2d596d4ba39899d	VEH	9.21e-05	2.81e-05	0.00284694	0.0239559	k__Bacteria; p__Firmicutes; c__Clostridia; o__Clostridiales; f__Ruminococcaceae; g__; s__	0.893183
cbcbb326008cb2e6b6a07e1bee028688	M	-0.00132158	0.00040714	0.0030301	0.0245973	k__Bacteria; p__Firmicutes; c__Clostridia; o__Clostridiales; f__; g__; s__	0.986862
cbcbb326008cb2e6b6a07e1bee028688	VEH	-0.00132158	0.00040714	0.0030301	0.0245973	k__Bacteria; p__Firmicutes; c__Clostridia; o__Clostridiales; f__; g__; s__	0.986862
08d59d38820658776cc356af59cdbe6f	VEH	0.000127477	3.91e-05	0.0029864	0.0245973	k__Bacteria; p__Firmicutes; c__Clostridia; o__Clostridiales	1
29e4519433f7d508de27587e5aa088f2	M	-0.000132579	4.12e-05	0.00325348	0.0252236	k__Bacteria; p__Firmicutes; c__Clostridia; o__Clostridiales; f__; g__; s__	0.931737
29e4519433f7d508de27587e5aa088f2	N	-0.000132579	4.12e-05	0.00325348	0.0252236	k__Bacteria; p__Firmicutes; c__Clostridia; o__Clostridiales; f__; g__; s__	0.931737
29e4519433f7d508de27587e5aa088f2	VEH	-0.000132579	4.12e-05	0.00325348	0.0252236	k__Bacteria; p__Firmicutes; c__Clostridia; o__Clostridiales; f__; g__; s__	0.931737
b0fb6fa031a0fc6667650358bd2367a7	VEH	0.00301097	0.000932446	0.00325309	0.0252236	k__Bacteria; p__Firmicutes; c__Clostridia; o__Clostridiales; f__; g__; s__	0.999183
f75f72b1e28326141cf8b3afd87e5f5c	VEH	6.7e-05	2.09e-05	0.00334175	0.0253256	k__Bacteria; p__Firmicutes; c__Clostridia; o__Clostridiales; f__Lachnospiraceae; g__; s__	0.728254
060cc5109df11770fc002cb0e5f6b45d	M	0.000980709	0.000304961	0.00336318	0.0253256	k__Bacteria; p__Firmicutes; c__Erysipelotrichi; o__Erysipelotrichales; f__Erysipelotrichaceae; g__Clostridium; s__cocleatum	0.977548
2129ce20d170a8378d271211a3a0b373	M	0.0227603	0.00708105	0.00337675	0.0253256	k__Bacteria; p__Bacteroidetes; c__Bacteroidia; o__Bacteroidales; f__S24-7; g__; s__	1
a1c122273fe2a77850eb1d31af2082f4	N	0.000131726	4.12e-05	0.00343207	0.0254637	k__Bacteria; p__Firmicutes; c__Clostridia; o__Clostridiales; f__Lachnospiraceae; g__; s__	0.894603
a5004df0b829b1dc8dcbc5f93f6f4a27	VEH	0.000297247	9.37e-05	0.00373518	0.0274178	k__Bacteria; p__Firmicutes; c__Clostridia; o__Clostridiales; f__Lachnospiraceae; g__; s__	0.953067
e2b96d3932a4d65463cde2e9967e15b4	M	-0.00217961	0.000691521	0.00384458	0.0276329	k__Bacteria; p__Firmicutes; c__Clostridia; o__Clostridiales; f__; g__; s__	0.94843
e2b96d3932a4d65463cde2e9967e15b4	N	-0.00217961	0.000691521	0.00384458	0.0276329	k__Bacteria; p__Firmicutes; c__Clostridia; o__Clostridiales; f__; g__; s__	0.94843
cbcbb326008cb2e6b6a07e1bee028688	N	-0.00128005	0.00040714	0.00392195	0.0278984	k__Bacteria; p__Firmicutes; c__Clostridia; o__Clostridiales; f__; g__; s__	0.986862
7e477e438d4f13d4453b78de5b79fec5	N	-0.0529802	0.016988	0.00417943	0.0280977	k__Bacteria; p__Proteobacteria; c__Betaproteobacteria; o__Burkholderiales; f__Alcaligenaceae; g__Sutterella; s__	1
ba21b8e11876506b6675e342a187eb2b	VEH	-0.0370327	0.011861	0.00414237	0.0280977	k__Bacteria	1
ba21b8e11876506b6675e342a187eb2b	M	-0.0369896	0.011861	0.0041803	0.0280977	k__Bacteria	1
ba21b8e11876506b6675e342a187eb2b	N	-0.0368902	0.011861	0.00426904	0.0280977	k__Bacteria	1
52ddd479ba834b36445d547f90d2271a	M	-0.00252104	0.000808373	0.00428694	0.0280977	k__Bacteria; p__Firmicutes; c__Clostridia; o__Clostridiales; f__; g__; s__	0.996736
52ddd479ba834b36445d547f90d2271a	N	-0.00252104	0.000808373	0.00428694	0.0280977	k__Bacteria; p__Firmicutes; c__Clostridia; o__Clostridiales; f__; g__; s__	0.996736
e2b96d3932a4d65463cde2e9967e15b4	VEH	-0.00216456	0.000691521	0.0040609	0.0280977	k__Bacteria; p__Firmicutes; c__Clostridia; o__Clostridiales; f__; g__; s__	0.94843
b23ac4bfbb29c44e68a6193d80ef42ee	M	9.29e-05	2.98e-05	0.00431646	0.0280977	k__Bacteria; p__Firmicutes; c__Clostridia; o__Clostridiales; f__; g__; s__	0.790109
a855db6227e007e5e935c16e8acd9ee0	M	0.0744976	0.0238499	0.00423467	0.0280977	k__Bacteria; p__Bacteroidetes; c__Bacteroidia; o__Bacteroidales; f__S24-7; g__; s__	1
52ddd479ba834b36445d547f90d2271a	VEH	-0.00250599	0.000808373	0.00448972	0.0289524	k__Bacteria; p__Firmicutes; c__Clostridia; o__Clostridiales; f__; g__; s__	0.996736
bc367af0ef71afb4a205dfcca1925e38	M	0.000130409	4.28e-05	0.0051057	0.0326198	k__Bacteria; p__Firmicutes; c__Clostridia; o__Clostridiales; f__Lachnospiraceae; g__Anaerostipes; s__	0.999766
cf815c35c8c34a77847777c5f7cf293c	N	0.00288025	0.000949702	0.00530107	0.0335573	k__Bacteria; p__Firmicutes; c__Clostridia; o__Clostridiales; f__; g__; s__	0.835443
2df3a48c79aab2b3c9ef9e441d6cc8e4	M	0.000807422	0.000267328	0.00546592	0.0342862	k__Bacteria; p__Tenericutes; c__Mollicutes; o__RF39; f__; g__; s__	1
60a3a677866aa0c98da35def502a52b8	M	-0.011347	0.00379856	0.00592897	0.0354697	k__Bacteria; p__Firmicutes; c__Clostridia; o__Clostridiales; f__; g__; s__	0.994619
60a3a677866aa0c98da35def502a52b8	N	-0.011347	0.00379856	0.00592897	0.0354697	k__Bacteria; p__Firmicutes; c__Clostridia; o__Clostridiales; f__; g__; s__	0.994619
60a3a677866aa0c98da35def502a52b8	VEH	-0.01134	0.00379856	0.00595571	0.0354697	k__Bacteria; p__Firmicutes; c__Clostridia; o__Clostridiales; f__; g__; s__	0.994619
639241a700c50bc3efa14b614b7bd4df	N	0.000226748	7.59e-05	0.00590879	0.0354697	k__Bacteria; p__Firmicutes; c__Clostridia; o__Clostridiales; f__Lachnospiraceae	0.820431
fbacd8769f7df5b8e34bda9c98e973b3	N	0.000607507	0.000203531	0.00596302	0.0354697	k__Bacteria; p__Firmicutes; c__Clostridia; o__Clostridiales; f__Lachnospiraceae	0.845662
7fe285bd433f880268c377dc413a4510	VEH	0.00193255	0.0006461	0.00587229	0.0354697	k__Bacteria; p__Firmicutes; c__Clostridia; o__Clostridiales; f__Ruminococcaceae	0.999801
541e5e5bd24a22cbed64c4ce9d34a57d	M	0.000113064	3.8e-05	0.00602359	0.0355238	k__Bacteria; p__Actinobacteria; c__Coriobacteriia; o__Coriobacteriales; f__Coriobacteriaceae; g__Adlercreutzia; s__	0.999988
802ab0f99337ef1105db78a15919f1c1	N	5.86e-05	1.98e-05	0.00641189	0.0374933	k__Bacteria; p__Firmicutes; c__Clostridia; o__Clostridiales; f__Lachnospiraceae	0.969076
13f57ee6354ddc1a682c4e766e0c3362	M	0.000536418	0.000183788	0.00700645	0.0402871	k__Bacteria; p__Firmicutes; c__Clostridia; o__Clostridiales; f__Ruminococcaceae; g__; s__	0.982101
8a591cb75aaa58505d1443bdcd62b923	M	0.00569874	0.00195723	0.00698143	0.0402871	k__Bacteria; p__Firmicutes; c__Clostridia; o__Clostridiales; f__; g__; s__	0.999822
a9219af303a91c4985bfa7d0f7e39d85	VEH	7.93e-05	2.72e-05	0.00709262	0.0404455	k__Bacteria; p__Firmicutes; c__Clostridia; o__Clostridiales; f__Lachnospiraceae; g__; s__	0.95328
208e370f451d50cce2012cf2bce1829c	VEH	0.000492326	0.000171317	0.00765748	0.0433087	k__Bacteria; p__Firmicutes; c__Clostridia; o__Clostridiales	1
c4962864a628b9ba6f753f25ba7fb957	N	0.00380015	0.00134046	0.00841405	0.0472008	k__Bacteria; p__Firmicutes; c__Clostridia; o__Clostridiales	1
abf9251ced1f7978c2c76914ed911a2d	M	0.000222002	7.83e-05	0.0085322	0.0474776	k__Bacteria; p__Firmicutes; c__Clostridia; o__Clostridiales; f__; g__; s__	0.905652
bf817ac9d4d835c4760dd027da63d990	N	-0.0568804	0.0200788	0.00861931	0.0475786	k__Bacteria; p__Tenericutes; c__Mollicutes; o__Anaeroplasmatales; f__Anaeroplasmataceae; g__Anaeroplasma; s__	1
bf817ac9d4d835c4760dd027da63d990	VEH	-0.056415	0.0200788	0.00911158	0.0495039	k__Bacteria; p__Tenericutes; c__Mollicutes; o__Anaeroplasmatales; f__Anaeroplasmataceae; g__Anaeroplasma; s__	1
1152a0568f4078bc6bb38fd53848bdd6	N	8.5e-05	3.02e-05	0.00905691	0.0495039	k__Bacteria; p__Firmicutes; c__Clostridia; o__Clostridiales; f__Lachnospiraceae; g__Coprococcus; s__	0.995081
4a563f1fd9b4f12bc12279b014819408	VEH	7.59e-05	2.71e-05	0.00923018	0.0497565	k__Bacteria; p__Bacteroidetes; c__Bacteroidia; o__Bacteroidales; f__S24-7; g__; s__	1
18f4f0fa87b2d71da0960a0a97789d8a	N	-6.22e-05	2.22e-05	0.00941982	0.0499975	k__Bacteria; p__Bacteroidetes; c__Bacteroidia; o__Bacteroidales; f__Bacteroidaceae; g__Bacteroides; s__	0.938795
45aa4d2ff6bff48528a46a10a9fc3157	M	0.00355646	0.00127094	0.00936294	0.0499975	k__Bacteria; p__Firmicutes; c__Clostridia; o__Clostridiales; f__; g__; s__	0.975882
18f4f0fa87b2d71da0960a0a97789d8a	VEH	-6.19e-05	2.22e-05	0.00964283	0.0507905	k__Bacteria; p__Bacteroidetes; c__Bacteroidia; o__Bacteroidales; f__Bacteroidaceae; g__Bacteroides; s__	0.938795
dac1bc8c7f49ddfecc8c4e1d45e23206	N	4.86e-05	1.75e-05	0.00999393	0.0515635	k__Bacteria; p__Firmicutes; c__Clostridia; o__Clostridiales; f__Lachnospiraceae	0.888277
79da6a3fcaade334061ccdf878fcaa36	N	0.000119691	4.31e-05	0.00987914	0.0515635	k__Bacteria; p__Firmicutes; c__Clostridia; o__Clostridiales; f__Lachnospiraceae; g__Coprococcus; s__	0.995555
7e477e438d4f13d4453b78de5b79fec5	M	0.0469326	0.016988	0.0100138	0.0515635	k__Bacteria; p__Proteobacteria; c__Betaproteobacteria; o__Burkholderiales; f__Alcaligenaceae; g__Sutterella; s__	1
bf817ac9d4d835c4760dd027da63d990	M	-0.055415	0.0200788	0.0102604	0.0520137	k__Bacteria; p__Tenericutes; c__Mollicutes; o__Anaeroplasmatales; f__Anaeroplasmataceae; g__Anaeroplasma; s__	1
14ee3c3fb2a858c251c641843bdaec41	VEH	-0.00542218	0.00196659	0.010327	0.0520137	k__Bacteria; p__Firmicutes; c__Clostridia; o__Clostridiales; f__; g__; s__	0.897782
b6cb71bf3313dfb87b60655b69921b67	M	8.42e-05	3.06e-05	0.0103274	0.0520137	k__Bacteria; p__Firmicutes; c__Clostridia; o__Clostridiales; f__Dehalobacteriaceae; g__Dehalobacterium; s__	0.999997
019ea2f3c4fc8fdb626be0b26602769e	M	0.000332122	0.000120883	0.0105672	0.0528358	k__Bacteria; p__Firmicutes; c__Clostridia; o__Clostridiales; f__Lachnospiraceae; g__[Ruminococcus]; s__gnavus	0.997694
cd6551dad60be8d58e630faf706f0560	VEH	-0.00354615	0.00129905	0.0110185	0.0537227	k__Bacteria; p__Firmicutes; c__Clostridia; o__Clostridiales; f__Christensenellaceae; g__; s__	0.785961
d4526b1eae773cd79a544c989629ee78	M	0.000173815	6.36e-05	0.0109371	0.0537227	k__Bacteria; p__Firmicutes; c__Clostridia; o__Clostridiales; f__Lachnospiraceae	0.747208
ffff7e4c4459fb30cabc41dac23f233f	N	0.000993052	0.000364617	0.0109952	0.0537227	k__Bacteria; p__Firmicutes; c__Clostridia; o__Clostridiales; f__Ruminococcaceae; g__Oscillospira; s__	0.995889
55e954fc0348add784d9a6a41e08232e	VEH	0.00432002	0.00158752	0.011056	0.0537227	k__Bacteria; p__Firmicutes; c__Clostridia; o__Clostridiales; f__Lachnospiraceae; g__Roseburia; s__	0.897323
23165ce82a91829813bcc0ea8649c769	N	0.000149034	5.49e-05	0.0113761	0.0545106	k__Bacteria; p__Firmicutes; c__Clostridia; o__Clostridiales; f__Lachnospiraceae; g__[Ruminococcus]; s__gnavus	0.99978
08a390e1234e21c707ce929d36e8de98	M	0.000309919	0.000114013	0.011323	0.0545106	k__Bacteria; p__Firmicutes; c__Clostridia; o__Clostridiales; f__Ruminococcaceae; g__Ruminococcus; s__	0.999034
cd6551dad60be8d58e630faf706f0560	M	-0.00351741	0.00129905	0.0116095	0.055245	k__Bacteria; p__Firmicutes; c__Clostridia; o__Clostridiales; f__Christensenellaceae; g__; s__	0.785961
055ae6eb5b1d3805962e00ef18b64d37	VEH	0.000298437	0.00011066	0.0119082	0.0562786	k__Bacteria; p__Firmicutes; c__Clostridia; o__Clostridiales; f__; g__; s__	0.999373
d6e7dc3f148f492eebb3172524bd713a	M	-0.00401422	0.00149057	0.0120157	0.0564002	k__Bacteria; p__Firmicutes; c__Clostridia; o__Clostridiales; f__; g__; s__	0.995333
4c5774cb51800113bc527281f0f58f21	M	0.000519687	0.000193385	0.0121794	0.0567823	k__Bacteria; p__Firmicutes; c__Clostridia; o__Clostridiales; f__; g__; s__	0.855774
14ee3c3fb2a858c251c641843bdaec41	N	-0.00524206	0.00196659	0.0128175	0.0592002	k__Bacteria; p__Firmicutes; c__Clostridia; o__Clostridiales; f__; g__; s__	0.897782
d6e7dc3f148f492eebb3172524bd713a	VEH	-0.00397063	0.00149057	0.0128696	0.0592002	k__Bacteria; p__Firmicutes; c__Clostridia; o__Clostridiales; f__; g__; s__	0.995333
51d579d0981bb2d6c21c68177a599298	M	0.000232197	8.74e-05	0.0130809	0.0597735	k__Bacteria; p__Firmicutes; c__Clostridia; o__Clostridiales; f__; g__; s__	0.796466
fd1a5d85af366b86ec3c81c7d576bc56	N	7.09e-05	2.67e-05	0.0132124	0.0599775	k__Bacteria; p__Firmicutes; c__Clostridia; o__Clostridiales; f__Ruminococcaceae; g__; s__	0.837959
c5cad91611045093b7795b62eeb0622b	VEH	0.000486883	0.000184318	0.0135583	0.0611452	k__Bacteria; p__Firmicutes; c__Clostridia; o__Clostridiales; f__Lachnospiraceae; g__[Ruminococcus]; s__gnavus	0.998596
659353e28aec82bb6d68dba560d6a84a	N	6.95e-05	2.67e-05	0.0144868	0.0649085	k__Bacteria; p__Proteobacteria; c__Gammaproteobacteria; o__Enterobacteriales; f__Enterobacteriaceae	0.999999
e7340d907e732e1c6101911dca684058	VEH	6.58e-05	2.52e-05	0.0145844	0.0649243	k__Bacteria; p__Firmicutes; c__Clostridia; o__Clostridiales; f__; g__; s__	0.999574
298553b6407bdc0b2a394f261747de37	M	0.000264004	0.000101644	0.0150259	0.0664606	k__Bacteria; p__Firmicutes; c__Clostridia; o__Clostridiales; f__Lachnospiraceae	0.772688
dcf2e9140af8e0e7cbf68022c9345740	M	0.000177836	6.91e-05	0.0158883	0.0694663	k__Bacteria; p__Firmicutes; c__Clostridia; o__Clostridiales; f__Ruminococcaceae; g__Ruminococcus; s__	0.821506
9e1960b8bb909981d74154e2967fdbff	VEH	0.0135984	0.00528564	0.0159068	0.0694663	k__Bacteria; p__Firmicutes; c__Clostridia; o__Clostridiales; f__Ruminococcaceae; g__Ruminococcus; s__	0.991842
04b9ab1fb2a2dcb2807a902219255c5a	VEH	0.000164283	6.43e-05	0.0165315	0.0717405	k__Bacteria; p__Tenericutes; c__Mollicutes; o__RF39; f__; g__; s__	1
14ee3c3fb2a858c251c641843bdaec41	M	-0.00501836	0.00196659	0.0166916	0.0719766	k__Bacteria; p__Firmicutes; c__Clostridia; o__Clostridiales; f__; g__; s__	0.897782
ae3a1d0052c77280ba3e1a82feeccfc8	M	9.48e-05	3.72e-05	0.0168988	0.0719766	k__Bacteria; p__Firmicutes; c__Clostridia; o__Clostridiales; f__Ruminococcaceae; g__Ruminococcus; s__	0.975803
42e1351b398d79bc45f3219c5085e37e	M	0.000123894	4.86e-05	0.0168019	0.0719766	k__Bacteria; p__Firmicutes; c__Clostridia; o__Clostridiales; f__Lachnospiraceae	0.959545
08a723df8dea49956daa1104101a21e1	M	0.000277777	0.000109477	0.0172571	0.0729264	k__Bacteria; p__Firmicutes; c__Clostridia; o__Clostridiales; f__; g__; s__	0.838954
f80414c180b9fce74a07e0ca43c3e0dc	M	0.000363697	0.000143448	0.0173332	0.0729264	k__Bacteria; p__Firmicutes; c__Clostridia; o__Clostridiales	1
13d377cbdf242c05bc1f9ab24a98f151	M	0.000701841	0.000278998	0.0178985	0.0748482	k__Bacteria; p__Firmicutes; c__Clostridia; o__Clostridiales; f__; g__; s__	0.999925
60edbe38920c3e58ef2d7092c3a94301	N	0.000187879	7.46e-05	0.0180262	0.0749283	k__Bacteria; p__Firmicutes; c__Clostridia; o__Clostridiales	0.999996
6d8a7c658e198d633940ac32f020335e	N	0.000153368	6.12e-05	0.0185619	0.076693	k__Bacteria; p__Firmicutes; c__Clostridia; o__Clostridiales; f__Ruminococcaceae; g__; s__	0.988638
0bcaade4441a8a787e518607f9f89850	VEH	5.07e-05	2.03e-05	0.0188683	0.0771186	k__Bacteria; p__Firmicutes; c__Clostridia; o__Clostridiales; f__; g__; s__	0.91634
81d3c9402d8173ff3e80b91bf77997f4	N	0.0166886	0.0066813	0.0188885	0.0771186	k__Bacteria; p__Firmicutes; c__Clostridia; o__Clostridiales; f__; g__; s__	0.754491
a6dce86bee3a572abc5c511b8a35ec47	N	6.15e-05	2.47e-05	0.0192825	0.0782642	k__Bacteria; p__Firmicutes; c__Clostridia; o__Clostridiales; f__Ruminococcaceae; g__Ruminococcus; s__	0.831845
85a705002284bcb1d4c3b837e9a11138	M	-0.000845567	0.000340756	0.0196049	0.0786475	k__Bacteria; p__Firmicutes; c__Clostridia; o__Clostridiales; f__; g__; s__	0.991832
1ecc0af434f82e6a5ffb7076b4347ec6	VEH	0.00456487	0.00183861	0.0195457	0.0786475	k__Bacteria; p__Firmicutes; c__Clostridia; o__Clostridiales; f__; g__; s__	0.997979
3cbb809369be53ed7cc98270654d82d3	M	-6.35e-05	2.58e-05	0.0200682	0.0795809	k__Bacteria; p__Firmicutes; c__Clostridia; o__Clostridiales; f__; g__; s__	0.810763
3cbb809369be53ed7cc98270654d82d3	N	-6.35e-05	2.58e-05	0.0200682	0.0795809	k__Bacteria; p__Firmicutes; c__Clostridia; o__Clostridiales; f__; g__; s__	0.810763
6f0973d6d920e3cde21b5d84df989c22	M	4.03e-05	1.66e-05	0.0214016	0.0843833	k__Bacteria; p__Firmicutes; c__Clostridia; o__Clostridiales; f__Lachnospiraceae; g__; s__	0.723791
079ebc100b40b55c01ba4159d2655823	VEH	-0.00372618	0.00153128	0.021597	0.0844627	k__Bacteria; p__Firmicutes; c__Clostridia; o__Clostridiales; f__; g__; s__	0.997705
85a705002284bcb1d4c3b837e9a11138	VEH	-0.000830514	0.000340756	0.0216665	0.0844627	k__Bacteria; p__Firmicutes; c__Clostridia; o__Clostridiales; f__; g__; s__	0.991832
2db26663b691e5d36a6e85b369d686a5	VEH	6.32e-05	2.6e-05	0.0220088	0.0853152	k__Bacteria; p__Firmicutes; c__Clostridia; o__Clostridiales; f__Lachnospiraceae	0.876308
640f6ad15d3a14bcdc7156744fda995a	N	0.00173253	0.00071403	0.0222028	0.0855863	k__Bacteria; p__Firmicutes; c__Clostridia; o__Clostridiales; f__Ruminococcaceae; g__Oscillospira; s__	0.999619
079ebc100b40b55c01ba4159d2655823	M	-0.00369192	0.00153128	0.0227188	0.0870887	k__Bacteria; p__Firmicutes; c__Clostridia; o__Clostridiales; f__; g__; s__	0.997705
2766e329ca430cca038dbfb571744e04	N	9.44e-05	3.93e-05	0.0230359	0.0878165	k__Bacteria; p__Firmicutes; c__Clostridia; o__Clostridiales; f__Ruminococcaceae; g__Clostridium; s__methylpentosum	0.963293
85a705002284bcb1d4c3b837e9a11138	N	-0.000819335	0.000340756	0.0233245	0.087945	k__Bacteria; p__Firmicutes; c__Clostridia; o__Clostridiales; f__; g__; s__	0.991832
01e8f4b4988db96473ca011b3e35029a	VEH	0.000100684	4.19e-05	0.0232432	0.087945	k__Bacteria; p__Firmicutes; c__Clostridia; o__Clostridiales; f__; g__; s__	0.999874
c5cad91611045093b7795b62eeb0622b	N	0.000442658	0.000184318	0.0234751	0.0880316	k__Bacteria; p__Firmicutes; c__Clostridia; o__Clostridiales; f__Lachnospiraceae; g__[Ruminococcus]; s__gnavus	0.998596
bb19e961df38008bc9b54bb9333487d1	M	0.00079598	0.000333168	0.0238666	0.0890158	k__Bacteria; p__Firmicutes; c__Clostridia; o__Clostridiales; f__Lachnospiraceae; g__Coprococcus; s__	0.945602
16d6caac01e201b47778334ac1635095	N	0.00272274	0.00113985	0.0241627	0.0896359	k__Bacteria; p__Firmicutes; c__Clostridia; o__Clostridiales; f__; g__; s__	0.99981
218117cc438d650049cc6e5f621901b3	VEH	-5.25e-05	2.21e-05	0.0247987	0.0915031	k__Bacteria; p__Firmicutes; c__Clostridia; o__Clostridiales; f__Ruminococcaceae; g__Faecalibacterium; s__prausnitzii	0.999971
90cbcac5a96e88bf87fd642f3b471649	M	0.000287212	0.000120951	0.0249332	0.0915102	k__Bacteria; p__Firmicutes; c__Clostridia; o__Clostridiales; f__Lachnospiraceae; g__; s__	0.98513
ee0e5ae38a54719c0fd6d3d3708fae52	M	0.000253194	0.000107708	0.0262917	0.0959855	k__Bacteria; p__Tenericutes; c__Mollicutes; o__RF39; f__; g__; s__	1
cd6551dad60be8d58e630faf706f0560	N	-0.00301937	0.00129905	0.0278768	0.0991493	k__Bacteria; p__Firmicutes; c__Clostridia; o__Clostridiales; f__Christensenellaceae; g__; s__	0.785961
35c0febdaa87aede2434cc976a04653b	VEH	7.81e-05	3.36e-05	0.0273359	0.0991493	k__Bacteria; p__Firmicutes; c__Clostridia; o__Clostridiales; f__; g__; s__	0.847336
b55555c6b6a60a2f523f23533a2b4ddb	M	0.000124595	5.36e-05	0.0277309	0.0991493	k__Bacteria; p__Firmicutes; c__Clostridia; o__Clostridiales; f__; g__; s__	0.941717
e5fd43aee8c850c433d639ed0531ac29	VEH	0.00021926	9.41e-05	0.0275249	0.0991493	k__Bacteria; p__Tenericutes; c__Mollicutes; o__RF39; f__; g__; s__	1
6f0ec8e4e488fd4085da50803578ad53	M	0.00138046	0.000593854	0.0278594	0.0991493	k__Bacteria; p__Firmicutes; c__Clostridia; o__Clostridiales; f__Lachnospiraceae; g__Coprococcus; s__	0.852668
